# Supplementary material for: Competing endogenous RNA (ceRNA) networks in Parkinson's disease: A systematic review
Source: Front Cell Neurosci. 2023 Jan 24;17:1044634. doi: 10.3389/fncel.2023.1044634 (PMC9902725; doi:10.3389/fncel.2023.1044634)
Supplement: Supplementary file 1 [file Table_1.XLSX]

## Sheet: Sheet2
Gene symbole	cell lines	Tissue Synonym	Average TPM	Maximum TPM	Minimum TPM
A20	SH-SY5Y cell	autonomic_nervous_system	42.8	42.8	42.8
	THP-1 cell	circulatory_system	42.3	42.3	42.3
	HEK-293 cell	kidney	27.1	27.1	27.1
	HL-60 cell	circulatory system	8.5	8.5	8.5
	U-937 cell	unknown	8.1	8.1	8.1
	U-251 MG cell	brain	7.1	7.1	7.1
	HeLa cell	cervix_uterine	6.3	6.3	6.3
	A-549 cell	lung	5.9	5.9	5.9
	A-431 cell	skin	5.1	5.1	5.1
	HEL cell	circulatory_system	2.6	2.6	2.6
	HaCaT cell	unknown	2.3	2.3	2.3
	MCF-7 cell	breast	2.3	2.3	2.3
	RPMI-8226 cell	circulatory_system	1.9	1.9	1.9
	K-562 cell	circulatory_system	1.7	1.7	1.7
	PC-3 cell	prostate	1.3	1.3	1.3
	T-47D cell	breast	0.8	0.8	0.8
	CACO-2 cell	unknown	0.5	0.5	0.5
	MOLT-4 cell	circulatory_system	0.1	0.1	0.1
	SK-BR-3 cell	unknown	0.1	0.1	0.1
GBA	SK-BR-3 cell	unknown	102.2	102.2	102.2
	T-47D cell	breast	96.4	96.4	96.4
	RPMI-8226 cell	circulatory_system	75.1	75.1	75.1
	HaCaT cell	unknown	66.7	66.7	66.7
	A-549 cell	lung	65.4	65.4	65.4
	MCF-7 cell	breast	63	63	63
	PC-3 cell	prostate	47.1	47.1	47.1
	U-251 MG cell	brain	44.1	44.1	44.1
	THP-1 cell	circulatory_system	42.1	42.1	42.1
	CACO-2 cell	unknown	35.2	35.2	35.2
	SH-SY5Y cell	autonomic_nervous_system	35	35	35
	U2-OS cell	bone	33.5	33.5	33.5
	A-431 cell	skin	33.2	33.2	33.2
	HeLa cell	cervix_uterine	31.9	31.9	31.9
	MOLT-4 cell	circulatory_system	26.2	26.2	26.2
	HEK-293 cell	kidney	23.1	23.1	23.1
	K-562 cell	circulatory_system	20.8	20.8	20.8
	HL-60 cell	circulatory system	20.6	20.6	20.6
	HEL cell	circulatory_system	19.6	19.6	19.6
	U-937 cell	unknown	18.4	18.4	18.4
	Hep-G2 cell	liver	15.9	15.9	15.9
NLRP3	THP-1 cell	circulatory_system	54.1	54.1	54.1
	U-937 cell	unknown	15.5	15.5	15.5
	A-431 cell	skin	6.5	6.5	6.5
	HL-60 cell	circulatory system	4.2	4.2	4.2
	U2-OS cell	bone	2.7	2.7	2.7
	HEL cell	circulatory_system	1.3	1.3	1.3
	PC-3 cell	prostate	0.4	0.4	0.4
	HeLa cell	cervix_uterine	0.1	0.1	0.1
	RPMI-8226 cell	circulatory_system	0.1	0.1	0.1
	U-251 MG cell	brain	0.1	0.1	0.1
ZIP-2	HaCaT cell	unknown	20.5	20.5	20.5
	T-47D cell	breast	0.3	0.3	0.3
	RPMI-8226 cell	circulatory_system	0.2	0.2	0.2
	PC-3 cell	prostate	0.2	0.2	0.2
	U2-OS cell	bone	0.1	0.1	0.1
SNCA	HEL cell	circulatory_system	198.3	198.3	198.3
	HeLa cell	cervix_uterine	82	82	82
	HEK-293 cell	kidney	21.9	21.9	21.9
	SH-SY5Y cell	autonomic_nervous_system	16.2	16.2	16.2
	U2-OS cell	bone	8.4	8.4	8.4
	HaCaT cell	unknown	7.9	7.9	7.9
	PC-3 cell	prostate	4.4	4.4	4.4
	K-562 cell	circulatory_system	1.7	1.7	1.7
	MOLT-4 cell	circulatory_system	1.5	1.5	1.5
	A-549 cell	lung	0.8	0.8	0.8
	U-251 MG cell	brain	0.6	0.6	0.6
	A-431 cell	skin	0.5	0.5	0.5
	Hep-G2 cell	liver	0.3	0.3	0.3
	SK-BR-3 cell	unknown	0.2	0.2	0.2
	THP-1 cell	circulatory_system	0.2	0.2	0.2
	U-937 cell	unknown	0.1	0.1	0.1
TRPM2	U-937 cell	unknown	52.9	52.9	52.9
	THP-1 cell	circulatory_system	48.2	48.2	48.2
	HL-60 cell	circulatory system	33.1	33.1	33.1
	T-47D cell	breast	25.9	25.9	25.9
	PC-3 cell	prostate	21.8	21.8	21.8
	U2-OS cell	bone	21.8	21.8	21.8
	A-431 cell	skin	18	18	18
	SK-BR-3 cell	unknown	17.6	17.6	17.6
	A-549 cell	lung	6.8	6.8	6.8
	RPMI-8226 cell	circulatory_system	5.5	5.5	5.5
	MOLT-4 cell	circulatory_system	5.3	5.3	5.3
	HEL cell	circulatory_system	3.2	3.2	3.2
	HeLa cell	cervix_uterine	2.5	2.5	2.5
	U-251 MG cell	brain	0.6	0.6	0.6
	SH-SY5Y cell	autonomic_nervous_system	0.1	0.1	0.1
RAB3IP	CACO-2 cell	unknown	55.9	55.9	55.9
	T-47D cell	breast	44.8	44.8	44.8
	A-431 cell	skin	37.8	37.8	37.8
	MCF-7 cell	breast	35.9	35.9	35.9
	HaCaT cell	unknown	28.7	28.7	28.7
	RPMI-8226 cell	circulatory_system	24.9	24.9	24.9
	PC-3 cell	prostate	23.4	23.4	23.4
	HEK-293 cell	kidney	22.4	22.4	22.4
	Hep-G2 cell	liver	21.9	21.9	21.9
	MOLT-4 cell	circulatory_system	21.9	21.9	21.9
	HL-60 cell	circulatory system	21.9	21.9	21.9
	HEL cell	circulatory_system	21.6	21.6	21.6
	A-549 cell	lung	21	21	21
	SK-BR-3 cell	unknown	20.1	20.1	20.1
	U2-OS cell	bone	19.1	19.1	19.1
	U-251 MG cell	brain	15.8	15.8	15.8
	U-937 cell	unknown	14	14	14
	K-562 cell	circulatory_system	10.5	10.5	10.5
	SH-SY5Y cell	autonomic_nervous_system	10.2	10.2	10.2
	THP-1 cell	circulatory_system	7.5	7.5	7.5
	HeLa cell	cervix_uterine	5.9	5.9	5.9
MAPK1	K-562 cell	circulatory_system	287.7	287.7	287.7
	HL-60 cell	circulatory system	87.2	87.2	87.2
	U2-OS cell	bone	82.9	82.9	82.9
	HEL cell	circulatory_system	69.3	69.3	69.3
	A-431 cell	skin	67.5	67.5	67.5
	HaCaT cell	unknown	63.4	63.4	63.4
	HEK-293 cell	kidney	61.5	61.5	61.5
	MOLT-4 cell	circulatory_system	57.7	57.7	57.7
	U-251 MG cell	brain	44.5	44.5	44.5
	PC-3 cell	prostate	43.4	43.4	43.4
	A-549 cell	lung	43.4	43.4	43.4
	U-937 cell	unknown	41.2	41.2	41.2
	SK-BR-3 cell	unknown	40.3	40.3	40.3
	T-47D cell	breast	38.2	38.2	38.2
	CACO-2 cell	unknown	31.8	31.8	31.8
	Hep-G2 cell	liver	30.9	30.9	30.9
	HeLa cell	cervix_uterine	30.1	30.1	30.1
	SH-SY5Y cell	autonomic_nervous_system	29	29	29
	THP-1 cell	circulatory_system	24.6	24.6	24.6
	MCF-7 cell	breast	24.3	24.3	24.3
	RPMI-8226 cell	circulatory_system	8	8	8
WNT6	SH-SY5Y cell	autonomic_nervous_system	5.4	5.4	5.4
	THP-1 cell	circulatory_system	3.2	3.2	3.2
	U2-OS cell	bone	2.9	2.9	2.9
	CACO-2 cell	unknown	2.8	2.8	2.8
	RPMI-8226 cell	circulatory_system	2.5	2.5	2.5
	U-937 cell	unknown	2.4	2.4	2.4
	HL-60 cell	circulatory system	1.6	1.6	1.6
	HaCaT cell	unknown	0.4	0.4	0.4
	MCF-7 cell	breast	0.4	0.4	0.4
	HEL cell	circulatory_system	0.2	0.2	0.2
	HEK-293 cell	kidney	0.2	0.2	0.2
	T-47D cell	breast	0.1	0.1	0.1
Col6a1	U-251 MG cell	brain	291.2	291.2	291.2
	PC-3 cell	prostate	235.2	235.2	235.2
	U2-OS cell	bone	90.1	90.1	90.1
	SH-SY5Y cell	autonomic_nervous_system	40.8	40.8	40.8
	A-549 cell	lung	18.2	18.2	18.2
	CACO-2 cell	unknown	13.3	13.3	13.3
	HEK-293 cell	kidney	12.9	12.9	12.9
	U-937 cell	unknown	5.3	5.3	5.3
	T-47D cell	breast	4	4	4
	HaCaT cell	unknown	3.8	3.8	3.8
	Hep-G2 cell	liver	3.5	3.5	3.5
	RPMI-8226 cell	circulatory_system	2.9	2.9	2.9
	THP-1 cell	circulatory_system	2.8	2.8	2.8
	A-431 cell	skin	2.5	2.5	2.5
	HeLa cell	cervix_uterine	2.2	2.2	2.2
	MCF-7 cell	breast	1	1	1
	SK-BR-3 cell	unknown	0.8	0.8	0.8
	K-562 cell	circulatory_system	0.6	0.6	0.6
	HL-60 cell	circulatory system	0.2	0.2	0.2
	MOLT-4 cell	circulatory_system	0.2	0.2	0.2
PTEN	A-431 cell	skin	49.3	49.3	49.3
	T-47D cell	breast	36.4	36.4	36.4
	HL-60 cell	circulatory system	34.4	34.4	34.4
	THP-1 cell	circulatory_system	33.3	33.3	33.3
	SH-SY5Y cell	autonomic_nervous_system	31.9	31.9	31.9
	HaCaT cell	unknown	31.4	31.4	31.4
	U2-OS cell	bone	31.2	31.2	31.2
	HeLa cell	cervix_uterine	28.2	28.2	28.2
	U-937 cell	unknown	26.8	26.8	26.8
	MCF-7 cell	breast	25	25	25
	MOLT-4 cell	circulatory_system	22.8	22.8	22.8
	A-549 cell	lung	21.4	21.4	21.4
	CACO-2 cell	unknown	18.6	18.6	18.6
	RPMI-8226 cell	circulatory_system	16.3	16.3	16.3
	Hep-G2 cell	liver	15.6	15.6	15.6
	K-562 cell	circulatory_system	14.5	14.5	14.5
	U-251 MG cell	brain	13.3	13.3	13.3
	HEK-293 cell	kidney	11.2	11.2	11.2
	HEL cell	circulatory_system	10.1	10.1	10.1
	SK-BR-3 cell	unknown	7.2	7.2	7.2
	PC-3 cell	prostate	6.9	6.9	6.9
ATG10	SH-SY5Y cell	autonomic_nervous_system	18.1	18.1	18.1
	RPMI-8226 cell	circulatory_system	14	14	14
	A-549 cell	lung	11.5	11.5	11.5
	K-562 cell	circulatory_system	10	10	10
	U-251 MG cell	brain	9.6	9.6	9.6
	U-937 cell	unknown	9	9	9
	MOLT-4 cell	circulatory_system	8.9	8.9	8.9
	T-47D cell	breast	8.9	8.9	8.9
	HEL cell	circulatory_system	8.3	8.3	8.3
	HeLa cell	cervix_uterine	8	8	8
	PC-3 cell	prostate	7.6	7.6	7.6
	U2-OS cell	bone	7.3	7.3	7.3
	MCF-7 cell	breast	7.3	7.3	7.3
	THP-1 cell	circulatory_system	6	6	6
	A-431 cell	skin	4.2	4.2	4.2
	HEK-293 cell	kidney	3.9	3.9	3.9
	HL-60 cell	circulatory system	3.8	3.8	3.8
	SK-BR-3 cell	unknown	3.7	3.7	3.7
	CACO-2 cell	unknown	3.1	3.1	3.1
	Hep-G2 cell	liver	2.8	2.8	2.8
	HaCaT cell	unknown	2.5	2.5	2.5
SLC5A3	K-562 cell	circulatory_system	15.7	15.7	15.7
	HEL cell	circulatory_system	15.7	15.7	15.7
	CACO-2 cell	unknown	12.8	12.8	12.8
	U2-OS cell	bone	11.3	11.3	11.3
	A-431 cell	skin	9.2	9.2	9.2
	U-937 cell	unknown	8.5	8.5	8.5
	A-549 cell	lung	8.4	8.4	8.4
	PC-3 cell	prostate	8.3	8.3	8.3
	MOLT-4 cell	circulatory_system	6.5	6.5	6.5
	HL-60 cell	circulatory system	6	6	6
	HeLa cell	cervix_uterine	5.7	5.7	5.7
	HEK-293 cell	kidney	5.5	5.5	5.5
	MCF-7 cell	breast	5.4	5.4	5.4
	RPMI-8226 cell	circulatory_system	5.4	5.4	5.4
	THP-1 cell	circulatory_system	5.3	5.3	5.3
	SH-SY5Y cell	autonomic_nervous_system	4.9	4.9	4.9
	SK-BR-3 cell	unknown	4.8	4.8	4.8
	HaCaT cell	unknown	4.7	4.7	4.7
	U-251 MG cell	brain	3.9	3.9	3.9
	T-47D cell	breast	3.6	3.6	3.6
	Hep-G2 cell	liver	3.5	3.5	3.5
KLF4	PC-3 cell	prostate	30.4	30.4	30.4
	A-431 cell	skin	14.6	14.6	14.6
	HaCaT cell	unknown	10.8	10.8	10.8
	SK-BR-3 cell	unknown	10.2	10.2	10.2
	MCF-7 cell	breast	8.4	8.4	8.4
	HeLa cell	cervix_uterine	7.7	7.7	7.7
	A-549 cell	lung	6.1	6.1	6.1
	THP-1 cell	circulatory_system	5	5	5
	HEK-293 cell	kidney	3.1	3.1	3.1
	U-937 cell	unknown	2.3	2.3	2.3
	T-47D cell	breast	2.1	2.1	2.1
	U-251 MG cell	brain	2.1	2.1	2.1
	CACO-2 cell	unknown	1.9	1.9	1.9
	K-562 cell	circulatory_system	0.7	0.7	0.7
	SH-SY5Y cell	autonomic_nervous_system	0.3	0.3	0.3
	Hep-G2 cell	liver	0.2	0.2	0.2
	RPMI-8226 cell	circulatory_system	0.2	0.2	0.2
	MOLT-4 cell	circulatory_system	0.1	0.1	0.1
	U2-OS cell	bone	0.1	0.1	0.1
SHIP1	HEL cell	circulatory_system	84.8	84.8	84.8
	THP-1 cell	circulatory_system	42.4	42.4	42.4
	U-937 cell	unknown	28.6	28.6	28.6
	HL-60 cell	circulatory system	22.8	22.8	22.8
	MOLT-4 cell	circulatory_system	10.7	10.7	10.7
	Hep-G2 cell	liver	6.1	6.1	6.1
	RPMI-8226 cell	circulatory_system	4.5	4.5	4.5
	U2-OS cell	bone	1.6	1.6	1.6
	SK-BR-3 cell	unknown	1.2	1.2	1.2
	K-562 cell	circulatory_system	0.3	0.3	0.3
	HEK-293 cell	kidney	0.2	0.2	0.2
	SH-SY5Y cell	autonomic_nervous_system	0.1	0.1	0.1
	A-549 cell	lung	0.1	0.1	0.1
	A-431 cell	skin	0.1	0.1	0.1
	PC-3 cell	prostate	0.1	0.1	0.1
AXIN-1	K-562 cell	circulatory_system	40.6	40.6	40.6
	MCF-7 cell	breast	36.6	36.6	36.6
	HEK-293 cell	kidney	31.7	31.7	31.7
	CACO-2 cell	unknown	31.3	31.3	31.3
	RPMI-8226 cell	circulatory_system	26.8	26.8	26.8
	A-549 cell	lung	23.1	23.1	23.1
	HaCaT cell	unknown	22.3	22.3	22.3
	SH-SY5Y cell	autonomic_nervous_system	19.7	19.7	19.7
	Hep-G2 cell	liver	18.9	18.9	18.9
	SK-BR-3 cell	unknown	18.7	18.7	18.7
	MOLT-4 cell	circulatory_system	18.2	18.2	18.2
	U2-OS cell	bone	17.8	17.8	17.8
	THP-1 cell	circulatory_system	17.5	17.5	17.5
	HL-60 cell	circulatory system	16.5	16.5	16.5
	HEL cell	circulatory_system	16.1	16.1	16.1
	A-431 cell	skin	15.6	15.6	15.6
	T-47D cell	breast	15.5	15.5	15.5
	PC-3 cell	prostate	14.3	14.3	14.3
	HeLa cell	cervix_uterine	14.3	14.3	14.3
	U-251 MG cell	brain	14.3	14.3	14.3
	U-937 cell	unknown	10.7	10.7	10.7
SYT1	SH-SY5Y cell	autonomic_nervous_system	32.1	32.1	32.1
	A-549 cell	lung	17	17	17
	T-47D cell	breast	6.4	6.4	6.4
	U-251 MG cell	brain	5	5	5
	PC-3 cell	prostate	4.9	4.9	4.9
	MCF-7 cell	breast	2.3	2.3	2.3
	SK-BR-3 cell	unknown	1.8	1.8	1.8
	MOLT-4 cell	circulatory_system	1.4	1.4	1.4
	HEL cell	circulatory_system	1	1	1
	U2-OS cell	bone	0.8	0.8	0.8
	CACO-2 cell	unknown	0.8	0.8	0.8
	HEK-293 cell	kidney	0.7	0.7	0.7
	K-562 cell	circulatory_system	0.7	0.7	0.7
	HaCaT cell	unknown	0.5	0.5	0.5
	HeLa cell	cervix_uterine	0.3	0.3	0.3
	A-431 cell	skin	0.1	0.1	0.1
MCL1	U-251 MG cell	brain	186.2	186.2	186.2
	HaCaT cell	unknown	171.4	171.4	171.4
	K-562 cell	circulatory_system	156.1	156.1	156.1
	SH-SY5Y cell	autonomic_nervous_system	150.8	150.8	150.8
	THP-1 cell	circulatory_system	133.2	133.2	133.2
	A-431 cell	skin	129.3	129.3	129.3
	SK-BR-3 cell	unknown	127.5	127.5	127.5
	U2-OS cell	bone	125.9	125.9	125.9
	MCF-7 cell	breast	124.3	124.3	124.3
	PC-3 cell	prostate	120.6	120.6	120.6
	HL-60 cell	circulatory system	103.9	103.9	103.9
	T-47D cell	breast	101.1	101.1	101.1
	HeLa cell	cervix_uterine	80.2	80.2	80.2
	U-937 cell	unknown	79.9	79.9	79.9
	CACO-2 cell	unknown	77.3	77.3	77.3
	Hep-G2 cell	liver	74	74	74
	HEL cell	circulatory_system	69.1	69.1	69.1
	RPMI-8226 cell	circulatory_system	68.1	68.1	68.1
	A-549 cell	lung	67.3	67.3	67.3
	HEK-293 cell	kidney	65.9	65.9	65.9
	MOLT-4 cell	circulatory_system	52.2	52.2	52.2
GJB-1	Hep-G2 cell	liver	94.3	94.3	94.3
	CACO-2 cell	unknown	18.7	18.7	18.7
	SH-SY5Y cell	autonomic_nervous_system	0.2	0.2	0.2
	U2-OS cell	bone	0.2	0.2	0.2
	K-562 cell	circulatory_system	0.2	0.2	0.2
	HL-60 cell	circulatory system	0.1	0.1	0.1
	A-431 cell	skin	0.1	0.1	0.1
	U-251 MG cell	brain	0.1	0.1	0.1
	A-549 cell	lung	0.1	0.1	0.1
SP1	T-47D cell	breast	54.4	54.4	54.4
	MOLT-4 cell	circulatory_system	51.4	51.4	51.4
	HaCaT cell	unknown	48.4	48.4	48.4
	MCF-7 cell	breast	42.3	42.3	42.3
	HEL cell	circulatory_system	41.4	41.4	41.4
	K-562 cell	circulatory_system	40.2	40.2	40.2
	A-549 cell	lung	37.7	37.7	37.7
	U2-OS cell	bone	37.6	37.6	37.6
	HeLa cell	cervix_uterine	35.3	35.3	35.3
	SH-SY5Y cell	autonomic_nervous_system	34.9	34.9	34.9
	SK-BR-3 cell	unknown	34.5	34.5	34.5
	A-431 cell	skin	33.8	33.8	33.8
	HL-60 cell	circulatory system	33.7	33.7	33.7
	THP-1 cell	circulatory_system	30.2	30.2	30.2
	HEK-293 cell	kidney	28.9	28.9	28.9
	CACO-2 cell	unknown	28.9	28.9	28.9
	PC-3 cell	prostate	28.8	28.8	28.8
	U-937 cell	unknown	27.3	27.3	27.3
	U-251 MG cell	brain	24.4	24.4	24.4
	RPMI-8226 cell	circulatory_system	21.6	21.6	21.6
	Hep-G2 cell	liver	13.1	13.1	13.1
IRS2	SH-SY5Y cell	autonomic_nervous_system	42.8	42.8	42.8
	THP-1 cell	circulatory_system	42.3	42.3	42.3
	HEK-293 cell	kidney	27.1	27.1	27.1
	HL-60 cell	circulatory system	8.5	8.5	8.5
	U-937 cell	unknown	8.1	8.1	8.1
	U-251 MG cell	brain	7.1	7.1	7.1
	HeLa cell	cervix_uterine	6.3	6.3	6.3
	A-549 cell	lung	5.9	5.9	5.9
	A-431 cell	skin	5.1	5.1	5.1
	HEL cell	circulatory_system	2.6	2.6	2.6
	HaCaT cell	unknown	2.3	2.3	2.3
	MCF-7 cell	breast	2.3	2.3	2.3
	RPMI-8226 cell	circulatory_system	1.9	1.9	1.9
	K-562 cell	circulatory_system	1.7	1.7	1.7
	PC-3 cell	prostate	1.3	1.3	1.3
	T-47D cell	breast	0.8	0.8	0.8
	CACO-2 cell	unknown	0.5	0.5	0.5
	MOLT-4 cell	circulatory_system	0.1	0.1	0.1
	SK-BR-3 cell	unknown	0.1	0.1	0.1
IFNAR1	K-562 cell	circulatory_system	47.6	47.6	47.6
	T-47D cell	breast	43.1	43.1	43.1
	HEL cell	circulatory_system	41.2	41.2	41.2
	U-937 cell	unknown	37.2	37.2	37.2
	RPMI-8226 cell	circulatory_system	36.5	36.5	36.5
	A-431 cell	skin	34.9	34.9	34.9
	A-549 cell	lung	32.6	32.6	32.6
	CACO-2 cell	unknown	32.1	32.1	32.1
	HL-60 cell	circulatory system	27.1	27.1	27.1
	HEK-293 cell	kidney	26.1	26.1	26.1
	MCF-7 cell	breast	25.5	25.5	25.5
	HeLa cell	cervix_uterine	23.1	23.1	23.1
	SK-BR-3 cell	unknown	22.4	22.4	22.4
	U2-OS cell	bone	21.7	21.7	21.7
	PC-3 cell	prostate	21.1	21.1	21.1
	HaCaT cell	unknown	20.8	20.8	20.8
	MOLT-4 cell	circulatory_system	20.5	20.5	20.5
	U-251 MG cell	brain	19.7	19.7	19.7
	SH-SY5Y cell	autonomic_nervous_system	17.1	17.1	17.1
	THP-1 cell	circulatory_system	16.7	16.7	16.7
	Hep-G2 cell	liver	15.6	15.6	15.6
TRAF5	SH-SY5Y cell	autonomic_nervous_system	15.5	15.5	15.5
	RPMI-8226 cell	circulatory_system	12.1	12.1	12.1
	U-251 MG cell	brain	8	8	8
	K-562 cell	circulatory_system	6.8	6.8	6.8
	MOLT-4 cell	circulatory_system	6.7	6.7	6.7
	U2-OS cell	bone	6.5	6.5	6.5
	A-431 cell	skin	5.4	5.4	5.4
	HEK-293 cell	kidney	4.9	4.9	4.9
	HeLa cell	cervix_uterine	4.4	4.4	4.4
	T-47D cell	breast	4.2	4.2	4.2
	A-549 cell	lung	4.1	4.1	4.1
	MCF-7 cell	breast	3.6	3.6	3.6
	PC-3 cell	prostate	3.5	3.5	3.5
	HL-60 cell	circulatory system	2.4	2.4	2.4
	CACO-2 cell	unknown	1.8	1.8	1.8
	HaCaT cell	unknown	1	1	1
	HEL cell	circulatory_system	0.8	0.8	0.8
	SK-BR-3 cell	unknown	0.2	0.2	0.2
	THP-1 cell	circulatory_system	0.2	0.2	0.2
KCTD20	K-562 cell	circulatory_system	98.5	98.5	98.5
	U-937 cell	unknown	72.9	72.9	72.9
	SH-SY5Y cell	autonomic_nervous_system	69.7	69.7	69.7
	MOLT-4 cell	circulatory_system	63.2	63.2	63.2
	HEL cell	circulatory_system	63	63	63
	HL-60 cell	circulatory system	54.5	54.5	54.5
	T-47D cell	breast	49.8	49.8	49.8
	RPMI-8226 cell	circulatory_system	48.3	48.3	48.3
	U-251 MG cell	brain	45.5	45.5	45.5
	THP-1 cell	circulatory_system	45.3	45.3	45.3
	U2-OS cell	bone	44.9	44.9	44.9
	CACO-2 cell	unknown	35.2	35.2	35.2
	A-431 cell	skin	32.1	32.1	32.1
	HEK-293 cell	kidney	31.3	31.3	31.3
	Hep-G2 cell	liver	31	31	31
	HaCaT cell	unknown	29.4	29.4	29.4
	SK-BR-3 cell	unknown	28.7	28.7	28.7
	MCF-7 cell	breast	24.6	24.6	24.6
	HeLa cell	cervix_uterine	17.5	17.5	17.5
	A-549 cell	lung	14.9	14.9	14.9
	PC-3 cell	prostate	13.7	13.7	13.7
ARHGAP26	CACO-2 cell	unknown	34	34	34
	A-549 cell	lung	30.6	30.6	30.6
	RPMI-8226 cell	circulatory_system	25.8	25.8	25.8
	Hep-G2 cell	liver	19.1	19.1	19.1
	HL-60 cell	circulatory system	16.8	16.8	16.8
	U-937 cell	unknown	16.2	16.2	16.2
	A-431 cell	skin	12.8	12.8	12.8
	MOLT-4 cell	circulatory_system	10.1	10.1	10.1
	PC-3 cell	prostate	7	7	7
	U-251 MG cell	brain	6.8	6.8	6.8
	HaCaT cell	unknown	6	6	6
	U2-OS cell	bone	5.9	5.9	5.9
	SH-SY5Y cell	autonomic_nervous_system	5.5	5.5	5.5
	THP-1 cell	circulatory_system	5.1	5.1	5.1
	HEK-293 cell	kidney	4.5	4.5	4.5
	T-47D cell	breast	2.4	2.4	2.4
	SK-BR-3 cell	unknown	2.4	2.4	2.4
	HeLa cell	cervix_uterine	2	2	2
	MCF-7 cell	breast	1.7	1.7	1.7
	K-562 cell	circulatory_system	0.4	0.4	0.4
	HEL cell	circulatory_system	0.1	0.1	0.1
LRRK2	A-549 cell	lung	7.2	7.2	7.2
	T-47D cell	breast	1.7	1.7	1.7
	THP-1 cell	circulatory_system	1	1	1
	U2-OS cell	bone	0.9	0.9	0.9
	SH-SY5Y cell	autonomic_nervous_system	0.6	0.6	0.6
	HEK-293 cell	kidney	0.6	0.6	0.6
	U-251 MG cell	brain	0.4	0.4	0.4
	HL-60 cell	circulatory system	0.3	0.3	0.3
	HEL cell	circulatory_system	0.1	0.1	0.1
	HeLa cell	cervix_uterine	0.1	0.1	0.1
	PC-3 cell	prostate	0.1	0.1	0.1
ATP13A2	SK-BR-3 cell	unknown	69.9	69.9	69.9
	U-937 cell	unknown	67.8	67.8	67.8
	HEK-293 cell	kidney	56	56	56
	CACO-2 cell	unknown	42.9	42.9	42.9
	HEL cell	circulatory_system	39.2	39.2	39.2
	HaCaT cell	unknown	38.7	38.7	38.7
	U2-OS cell	bone	37.7	37.7	37.7
	RPMI-8226 cell	circulatory_system	34.8	34.8	34.8
	T-47D cell	breast	29.5	29.5	29.5
	SH-SY5Y cell	autonomic_nervous_system	28.9	28.9	28.9
	U-251 MG cell	brain	27.1	27.1	27.1
	A-549 cell	lung	26.8	26.8	26.8
	K-562 cell	circulatory_system	25.6	25.6	25.6
	A-431 cell	skin	24.8	24.8	24.8
	HeLa cell	cervix_uterine	18.5	18.5	18.5
	Hep-G2 cell	liver	18.5	18.5	18.5
	PC-3 cell	prostate	18.4	18.4	18.4
	MCF-7 cell	breast	17.8	17.8	17.8
	MOLT-4 cell	circulatory_system	15.2	15.2	15.2
	THP-1 cell	circulatory_system	13.1	13.1	13.1
	HL-60 cell	circulatory system	12.8	12.8	12.8
